# Supplementary material for: Genome-Wide Analysis of the DUF4228 Family in Soybean and Functional Identification of GmDUF4228–70 in Response to Drought and Salt Stresses
Source: Front Plant Sci. 2021 May 17;12:628299. doi: 10.3389/fpls.2021.628299 (PMC8166234; doi:10.3389/fpls.2021.628299)
Supplement: Supplementary Figure 1 — qRT-PCR analysis of GmDUF4228-70 expression level in EV and GmDUF4228-70-OE transgenic hairy roots. [file Data_Sheet_1.zip › Table S1.xlsx]

## Sheet: Sheet1
Table S1.Primer sequences
GmDUF4228-13-qF	AATTTTCAGGCCATGCAGTATC
GmDUF4228-13-qR	TACATCTTGGACTTCTGGTTCC
GmDUF4228-43-qF	CGAATACAAAGCACCCATCAAA
GmDUF4228-43-qR	GAGATGGTGTAAGACTGGTAGG
GmDUF4228-45-qF	GCCTCCTTTGATGAAGAATTCC
GmDUF4228-45-qR	GAAGATATACACGTTGCCGAAC
GmDUF4228-48-qF	TCCCTCACAAAAACGAGTGATA
GmDUF4228-48-qR	GACTCCTTCAATTGTTGCAACT
GmDUF4228-51-qF	AATCACGAATCCCACTTTCTCT
GmDUF4228-51-qR	TTAGAAAGAGTAGGGTGCGTAC
GmDUF4228-58-qF	CCTTGTCAAAGTGTCTTCCAAG
GmDUF4228-58-qR	CTAGTCTTCTGAGATGCTCTCC
GmDUF4228-61-qF	CTTTGTTTGTACCTCGGTTCAG
GmDUF4228-61-qR	ATGAAGTACACATTCCCAGGTT
GmDUF4228-70-qF	CTTGAAAGGTTCCAATGGAAGG
GmDUF4228-70-qR	CGGTGAAAACCTAACCTTGTTT
GmDUF4228-80-qF	AACTACGTTTCATGCACTTTGG
GmDUF4228-80-qR	ACGATCTCTCTGAATTGCTTCA
GmDUF4228-70-F	TTCTCTCAAGATTTCTTGCCC
GmDUF4228-70-R	ACACTGGTATGGCATTTTGGAG
3301-GmDUF4228-70-F	GGACTCTTGACCATGATGGGAAATGCCGCAGTG
3301-GmDUF4228-70-R	ATTCGAGCTGGTCACCCTATATAAATCTACACGG
Actin-F	ACATTGTTCTTAGTGGTGGCT
Actin-R	CTGTTGGAAGGTGCTGAG
DREB2-qF	AGCGAAAGCAGCAGCACC
DREB2-qR	GTTAAGGCGAGCGGAAGG
NAC11-qF	TCCCTCTTGTTCTATGCT
NAC11-qR	GTTTCCCATTATTTGCCTA
MYB48-qF	AACAACACTCTTCAGCCAGTTT
MYB48-qR	GGGCAAAACAAACTTTCCTCAT
WD40-qF	TGCCAGTCTCGTTAGGCTTTTC
WD40-qR	CTTATTGAGTTGTTGTTTGGCAG
DIN15-qF	TTTTGTTTTGTTGTATTGTGTAG
DIN15-qR	GAAAAATCCTCCACCTGACGA
RD22-qF	GTACTGTGCCACTTCGCTTG
RD22-qR	ACCGCTTTAACCCTAACCCC
WRKY46-qF	GGCCATCAAGGATCACCATAAT
WRKY46-qR	GGCTCCAAGGATGTCTTTCTGA
DREB1-qF	GTCCGCTGATTCCATTC
DREB1-qR	AAGTCGGGCTTGAGATT
WRKY12-qF	CAATACTGCTGTGGCCGCTA
WRKY12-qR	ATCCAGTGTTCGCACCTGTT
