# Supplementary material for: Genome-Wide Analysis of the DUF4228 Family in Soybean and Functional Identification of GmDUF4228–70 in Response to Drought and Salt Stresses
Source: Front Plant Sci. 2021 May 17;12:628299. doi: 10.3389/fpls.2021.628299 (PMC8166234; doi:10.3389/fpls.2021.628299)
Supplement: Supplementary Figure 1 — qRT-PCR analysis of GmDUF4228-70 expression level in EV and GmDUF4228-70-OE transgenic hairy roots. [file Data_Sheet_1.zip › Table S2.xlsx]

## Sheet: Sheet1
Table S2. FPKM values for DUF4228 genes in different tissues of soybean.
	Flowers	Leaves	Nodules	Shoot apical meristems	Pods	Roots	Root hairs	Seeds	Stems
GmDUF4228-1	0	0	0	0	0	0	0	0	0
GmDUF4228-2	1.5	5.656	4.349	1.012	8.668	3.379	1.976	0.362	1.562
GmDUF4228-3	2.218	1.076	1.197	7.414	3.832	5.869	1.263	14.906	0.38
GmDUF4228-4	1.245	1.325	2.788	3.438	4.855	4.363	2.574	0.989	2.964
GmDUF4228-5	0.806	0.714	1.741	0.449	5.891	0.274	1.165	0	10.233
GmDUF4228-6	6.592	17.018	5.803	4.447	13.773	8.735	4.85	0.189	3.133
GmDUF4228-7	0.168	0.031	0	0	0.016	0.058	0	0	0
GmDUF4228-8	2.783	0.054	2.104	0.788	4.771	0.353	2.546	0.45	0.397
GmDUF4228-9	3.987	0.151	2.459	0.061	0.167	1.117	1.606	0.342	2.091
GmDUF4228-10	12.979	12.513	14.662	4.834	4.093	6.2	9.392	6.377	12.496
GmDUF4228-11	0.21	2.827	0.296	0	0.041	4.238	0.708	0	0.247
GmDUF4228-12	0.135	0.299	0.097	0.353	0.177	0	0.064	0.067	0.096
GmDUF4228-13	0.32	4.326	6.122	0.141	0.216	0.546	2.984	0.255	7.079
GmDUF4228-14	0.032	0.017	5.203	0.066	0.366	0.541	0.898	0	0.034
GmDUF4228-15	0.26	1.654	0.736	0.099	0.317	0.124	0.391	0.537	0.815
GmDUF4228-16	0.512	0	0.541	0	0	0.068	0.248	0	0
GmDUF4228-17	0.061	0.131	0.169	0.149	0	0.069	0.139	0.049	0.132
GmDUF4228-18	0	0	0	0	0	0	0	0	0
GmDUF4228-19	0.122	0.233	2.643	2.54	9.279	2.062	3.762	7.97	9.584
GmDUF4228-20	0.953	0.745	4.963	0.197	1.259	1.165	4.431	0.021	1.603
GmDUF4228-21	0.231	0.103	1.239	0.074	0.028	1.626	0.704	0	0.172
GmDUF4228-22	0.418	2.102	5.838	7.829	4.43	2.309	5.038	2.781	8.713
GmDUF4228-23	16.406	2.231	3.735	10.937	14.487	1.158	1.752	2.339	11.796
GmDUF4228-24	2.092	0.228	0.963	0.342	0.028	0.065	0.625	0	5.644
GmDUF4228-25	0.053	0.154	2.246	0.446	0.711	1.304	4.122	0.627	0.747
GmDUF4228-26	0.035	0	1.034	0	0.015	1.08	2.02	0	1.191
GmDUF4228-27	39.669	0.216	8.212	0.238	8.619	0.832	5.645	1.696	1.775
GmDUF4228-28	4.275	1.867	6.395	5.866	8.765	4.564	6.947	11.117	13.339
GmDUF4228-29	2.014	0.425	3.561	4.009	3.071	6.51	4.671	0.844	9.04
GmDUF4228-30	3.896	2.138	25.026	1.19	3.023	25.413	17.671	2.814	3.944
GmDUF4228-31	0.231	1.067	0.317	0.283	1.222	0.324	0.211	0	0.823
GmDUF4228-32	1.497	1.706	10.602	0.159	0.103	24.151	5.934	0	3.493
GmDUF4228-33	0.511	0.18	4.823	1.019	2.377	0.43	2.029	4.762	2.112
GmDUF4228-34	0.37	0.149	3.654	0.087	0.095	7.504	6.875	0	6.175
GmDUF4228-35	0.568	3.166	0.57	2.306	2.466	0.818	1.011	1.291	0.422
GmDUF4228-36	0	0	0	0	0	0	0	0	0
GmDUF4228-37	0	3.162	0.371	0	0.072	5.436	0.279	0	0
GmDUF4228-38	0	3.53	0.087	0	0	3.085	0.075	0	0
GmDUF4228-39	1.691	2.985	8.59	0.55	0.076	6.987	9.88	0.247	0.316
GmDUF4228-40	9.825	8.185	31.936	0	1.701	14.008	33.629	0.076	14.291
GmDUF4228-41	0.215	0.07	0.092	1.482	0.149	0	0.198	1.102	0.227
GmDUF4228-42	0.336	0.386	0.497	0.88	5.223	0.062	0.328	0.148	3.329
GmDUF4228-43	0.455	1.302	0.345	0	0	0	0.238	0	0.455
GmDUF4228-44	0.038	0.101	0.361	0.53	0.327	0.112	0.343	0.623	2.174
GmDUF4228-45	1.627	16.134	1.435	1.02	0.503	8.373	2.062	1.064	2.932
GmDUF4228-46	14.101	0.671	1.086	4.691	10.091	1.443	1.055	0.483	5.021
GmDUF4228-47	1.64	0.817	1.928	2.49	1.763	1.792	1.304	0.464	0.326
GmDUF4228-48	2.68	17.801	0.162	0.931	1.108	0.881	0.622	1.078	2.487
GmDUF4228-49	1.303	0.632	1.892	0.255	1.613	9.986	4.59	0.705	0.82
GmDUF4228-50	1.49	0.589	1.462	0.074	0.192	1.611	1.587	0	0.777
GmDUF4228-51	0.347	26.404	12.083	1.469	0.886	6.882	3.826	8.456	3.228
GmDUF4228-52	1.456	3.932	13.908	0.2	0.028	35.667	8.464	0.045	0.101
GmDUF4228-53	0.189	0	0.058	0.173	0.063	0	0	0	0
GmDUF4228-54	10.185	3.334	1.579	2.162	2.301	1.024	2.69	0.62	3.082
GmDUF4228-55	0	0	0.065	0.159	0.035	0	0	0	0.094
GmDUF4228-56	0.126	1.085	1.271	0	0.047	15.164	1.228	0	0.085
GmDUF4228-57	12.724	10.727	13.042	10.952	14.08	7.423	7.509	2.125	17.211
GmDUF4228-58	37.119	1.253	9.375	0.692	1.381	22.652	4.88	1.4	5.237
GmDUF4228-59	0.541	0.516	1.379	2.12	0.795	0.766	1.145	2.574	0.703
GmDUF4228-60	9.693	1.054	1.312	2.23	3.348	1.199	4.923	0.358	3.302
GmDUF4228-61	1.236	7.439	2.098	0.199	0.321	1.5	3.735	0.018	0.279
GmDUF4228-62	0.199	0.87	1.341	1.41	1.531	1.619	1.156	1.732	2.335
GmDUF4228-63	0.34	0.922	1.72	0.208	9.225	7.732	1.238	0.462	2.112
GmDUF4228-64	0.152	0.062	0.203	0.856	0.11	0.038	0.21	1.576	0.479
GmDUF4228-65	0.633	21.572	2.81	0.119	0.326	7.768	1.039	0	0.235
GmDUF4228-66	2.085	7.598	9.299	6.127	21.847	2.975	9.118	5.192	10.522
GmDUF4228-67	5.343	1.488	8.036	7.577	6.777	12.672	5.426	0.25	22.922
GmDUF4228-68	12.424	1.761	2.966	0.314	0.999	3.344	4.118	0.133	3.389
GmDUF4228-69	6.197	3.106	11.062	0.511	8.228	36.672	14.688	0.294	17.109
GmDUF4228-70	0.035	1.976	0.308	0	0.09	3.712	0.121	0	0
GmDUF4228-71	0.251	0.521	1.164	0.644	0.334	0.247	0.575	0.409	0.375
GmDUF4228-72	0.043	0.039	0.01	0	0	0.019	0.025	0.775	0
GmDUF4228-73	0.574	0	1.32	0.157	0.113	2.36	1.565	0.046	0.974
GmDUF4228-74	0.043	0.124	10.517	2.152	1.576	0.49	0.982	0	2.551
GmDUF4228-75	0.663	2.21	1.126	0.263	0.148	0.646	1.15	0	1.294
GmDUF4228-76	0.2	0.477	0.522	0	0	0	0.016	0.319	0
GmDUF4228-77	0.086	0.025	0.232	0.232	0.226	0.141	0.184	0.022	0.257
GmDUF4228-78	3.028	2.123	0.236	0.059	0.324	0.401	0.198	0.078	0.175
GmDUF4228-79	2.272	10.712	19.649	0.036	0.225	12.441	13.144	0.048	1.755
GmDUF4228-80	6.171	25.492	0.649	0	0.177	8.062	1.312	0.09	0.343
GmDUF4228-81	0.095	0.155	0.361	0.729	0.167	0.25	0.297	0.476	1.117
